# Supplementary material for: Knowledge and Associated Factors about Rare Diseases among Dentists in Israel: A Cross Sectional Survey
Source: Int J Environ Res Public Health. 2021 Jun 25;18(13):6830. doi: 10.3390/ijerph18136830 (PMC8297074; doi:10.3390/ijerph18136830)
Supplement: Supplementary file 1 [file ijerph-18-06830-s001.zip]

Archive with 1 entries (1 files):
- ijerph-1244628-supplementary.pdf
